# Supplementary material for: Plasma hsa‐mir‐19b is a potential LevoDopa therapy marker
Source: J Cell Mol Med. 2021 Jul 30;25(18):8715–24. doi: 10.1111/jcmm.16827 (PMC8435426; doi:10.1111/jcmm.16827)
Supplement: Supplementary file 7 — File S1 [file JCMM-25-8715-s005.xlsx]

## Sheet: Sheet1
Gene name	Definition	refseqid	start	end	bindingp	energy	seed	accessibility	au	phylopstem	phylopflank	me	number_of_pairings	binding_region_length	longest_consecutive_pairings	position	validated	TargetScan	miRDB (score)
ANAPC1	anaphase-promoting complex subunit 1	XM_017004714	261	278	0.923077	-18.4	1	4.95738e-05	0.544	0	0	-8.6811	13	17	9	5UTR		0	0
		XM_017004714	4891	4911	0.923077	-15.7	1	0.00259641	0.544	0	0	-12.2638	16	20	9	CDS		0	0
BIRC6	baculoviral IAP repeat-containing 6	NM_016252	6276	6294	0.961538	-19	1	0.000188429	0.515	5.2376	5.57784	-15.8674	17	18	17	CDS		0	0
FBXW8	F-box and WD repeat domain containing 8	NM_153348	713	734	1	-20.7	1	0.00121658	0.529	2.34896	4.09104	-6.57952	19	21	14	CDS		0	0
		NM_012174	515	536	1	-20.7	1	0.00121658	0.529	2.7069	4.18435	-6.57952	19	21	14	CDS		0	0
		XM_017019175	492	513	1	-20.7	1	0.00121658	0.529	0	0	-6.57952	19	21	14	CDS		0	0
CUL2	Cullin 2	NM_003591	1250	1283	0.923077	-20.2	1	0.0147797	0.618	0.121556	1.34109	-5.49511	22	33	7	CDS		0	0
CUL3	Cullin 3	NM_003590	2109	2131	0.923077	-19.1	1	0.000520232	0.544	-0.328498	0.393566	-9.08403	17	22	7	CDS		0	1 (74)
UBE2D3	Ubiquitin-conjugating enzyme E2 D3	NM_181893	3086	3111	1	-17.2	1	0.0513894	0.721	6.98685	6.33379	-6.09222	20	25	9	3UTR	MIRT505252	1	1 (87)
		NM_181890	3238	3263	1	-17.2	1	0.0513894	0.721	7.23796	6.8177	-6.09222	20	25	9	3UTR	MIRT505252	1
		NM_181890	1636	1662	1	-15.3	1	0.0389422	0.691	1.98476	2.76862	-11.1505	11	15	8	3UTR	MIRT505252	1
		NM_181889	3296	3321	1	-17.2	1	0.0513894	0.721	6.96164	6.46591	-6.09222	20	25	9	3UTR	MIRT505252	1
		NM_181888	3273	3298	1	-17.2	1	0.0513894	0.721	6.93299	6.75731	-6.09222	20	25	9	3UTR	MIRT505252	1
		NM_003340	3416	3441	1	-17.2	1	0.0513894	0.721	6.31673	4.30368	-6.09222	20	25	9	3UTR	MIRT505252	1
		NM_003340	1814	1840	1	-15.3	1	0.0389422	0.691	1.7847	2.23938	-11.1505	11	15	8	3UTR	MIRT505252	1
		NM_181891	1979	2005	1	-15.3	1	0.0389422	0.691	1.34821	2.59675	-11.1505	11	15	8	3UTR	MIRT505252	1
		NM_181887	3394	3419	1	-17.2	1	0.0513894	0.721	5.8836	5.48462	-6.09222	20	25	9	3UTR	MIRT505252	1
		NM_001300795	3109	3134	1	-17.2	1	0.0513894	0.721	6.68239	6.37136	-6.09222	20	25	9	3UTR	MIRT505252	1
HUWE1	HECT, UBA, and WWE domain-containing E3 ubiquitin protein ligase 1/ E3 ubiquitin-protein ligase HUWE1	NM_031407	10544	10562	1	-19.5	1	0.000292889	0.5	0	0	-4.17062	15	18	9	CDS		0	0
		XM_005261965	10573	10591	1	-19.5	1	0.000292889	0.5	0	0	-4.17062	15	18	9	CDS		0	0
WWP1	WW domain containing E3 ubiquitin protein ligase 1	XM_005250760	1294	1312	1	-17.6	1	0.000279139	0.5	0	0	-5.48126	15	18	9	CDS		1	1(80)
		NM_007013	1282	1300	1	-17.6	1	0.000279139	0.5	0.638733	1.05941	-5.48126	15	18	9	CDS		1
KEAP1	Kelch-like ECH associated protein 1/ kelch-like protein 19	NM_203500	765	786	1	-19.5	1	1.54808e-05	0.441	3.85815	2.89875	-6.10696	14	17	8	CDS		0	0
		NM_012289	736	757	1	-19.5	1	1.54808e-05	0.441	2.66062	2.84655	-6.10696	14	17	8	CDS		0	0
NEDD4L	NEDD4 like E3 ubiquitin protein ligase/ E3 ubiquitin-protein ligase NEDD4-like	NM_001144967	3011	3027	0.923077	-15.6	1	0.00660677	0.515	5.67849	5.21239	-6.35195	14	16	12	CDS		0	0
		NM_015277	2951	2967	0.923077	-15.6	1	0.00660677	0.515	5.67849	5.21239	-6.35195	14	16	12	CDS		0	0
		NM_001243960	2819	2835	0.923077	-15.6	1	0.00660677	0.515	5.67849	5.21239	-6.35195	14	16	12	CDS		0	0
		NM_001144971	2935	2951	0.923077	-15.6	1	0.00660677	0.515	4.45566	5.91091	-6.35195	14	16	12	CDS		0	0
		NM_001144968	2907	2923	0.923077	-15.6	1	0.00660677	0.515	4.45566	5.91091	-6.35195	14	16	12	CDS		0	0
		NM_001144969	2847	2863	0.923077	-15.6	1	0.00660677	0.515	4.45566	5.91091	-6.35195	14	16	12	CDS		0	0
		NM_001144966	2842	2858	0.923077	-15.6	1	0.00660677	0.515	6.51187	5.9931	-6.35195	14	16	12	CDS		0	0
CBL	Cbl proto-oncogene/ E3 ubiquitin-protein ligase CBL	NM_005188	4934	4952	1	-17.8	1	0.0315961	0.691	-0.505459	0.105531	-11.6382	17	18	17	3UTR		0	0
UBE2J2	Ubiquitin-conjugating enzyme E2 J2	NM_194458	1317	1346	1	-16.6	1	0.0032077	0.456	6.10116	3.91895	-6.24613	13	15	13	3UTR		0	0
UBE2R2	Ubiquitin-conjugating enzyme E2 R2	NM_017811	3613	3625	1	-15.7	1	1.02671e-05	0.515	-0.057181	0.952968	-8.03672	11	12	11	3UTR		0	0
NEDD4	NEDD4 E3 ubiquitin protein ligase	NM_006154	2694	2708	0.923077	-15.6	1	0.0121367	0.515	0.234218	0.49006	-7.37138	12	14	10	CDS		0	0
		NM_198400	3844	3858	0.923077	-15.6	1	0.0121367	0.515	6.65199	5.76453	-7.37138	12	14	10	CDS		0	0
		NM_001284339	4012	4026	0.923077	-15.6	1	0.0121367	0.515	5.904	4.06568	-7.37138	12	14	10	CDS		0	0
		NM_001284338	4060	4074	0.923077	-15.6	1	0.0121367	0.515	6.02662	4.49012	-7.37138	12	14	10	CDS		0	0
UBR5	Ubiquitin protein ligase E3 component n-recognin 5	NM_001282873	3991	4021	0.923077	-19.3	1	0.00268631	0.588	4.57503	4.50168	-10.4313	18	30	7	CDS		0	0
		NM_015902	3991	4021	0.923077	-19.3	1	0.00268631	0.588	4.70259	4.584	-10.4313	18	30	7	CDS		0	0
		XM_017013534	5783	5804	0.923077	-19.1	1	0.000829771	0.618	0	0	-8.65085	18	21	8	CDS		0	0
TRIM37	Tripartite motif containing 37	NM_001320987	2590	2609	0.923077	-17.4	1	0.00257824	0.529	1.30328	2.66583	-11.3358	16	19	12	CDS	MIRT500676	0	0
