# Supplementary material for: Plasma hsa‐mir‐19b is a potential LevoDopa therapy marker
Source: J Cell Mol Med. 2021 Jul 30;25(18):8715–24. doi: 10.1111/jcmm.16827 (PMC8435426; doi:10.1111/jcmm.16827)
Supplement: Supplementary file 8 — File S2 [file JCMM-25-8715-s001.xlsx]

## Sheet: Supplement data 
	GSE110716 Fibroblasts		GSE110716 iPSC		GSE110716 neuron		GSE68719 post-mortem BA9 brain tissue		GSE20153 lymphoblasts		GSE72267 blood drug naïve PD		GSE43490 dorsal nucleus vagus		GSE43490 substantia nigra		GSE43490 locus coeruleus		GSE22491 PBMC LRRK2 mutation		GSE28894 Frontal cortex		GSE28894 cerebellum		GSE28894 striatum		GSE28894 medulla oblongata		GSE19587 dorsal motor nucleus of vagus		GSE19587 - Inferior Olivary Nucleus		GSE20333 brain		GSE20295 prefrontal area 9		GSE20295 putamen		GSE20295 substantia nigra		GSE20146 Globus Palidus interna		GSE20141 Subst Nigra Pars Compacta laser dissected neurons		GSE6613 whole blood			% downregulation
Symbol	padj	log2FoldChange	padj	log2FoldChange	padj	log2FoldChange	adj.P.Val	log2FoldChange	adj.P.Val	logFC	adj.P.Val	logFC	adj.P.Val	logFC	adj.P.Val	logFC	adj.P.Val	logFC	adj.P.Val	logFC	adj.P.Val	logFC	adj.P.Val	logFC	adj.P.Val	logFC	adj.P.Val	logFC	adj.P.Val	logFC	adj.P.Val	logFC	adj.P.Val	logFC	adj.P.Val	logFC	adj.P.Val	logFC	adj.P.Val	logFC	adj.P.Val	logFC	adj.P.Val	logFC	adj.P.Val	logFC
ANAPC1	0.738354	-0.19774	0.54938	-0.27216	NA	0.0228427	0.0468477	-0.203265	1	-0.521177	0.989	-0.0133	0.298	-0.885358	0.333	0.622698	0.354	0.641543	0.0376	-0.346925	0.8864	-0.0541428	0.548	0.144157	0.894	0.0232653	0.981	-0.0156884	0.9515	0.211106	0.886	-1.28045	0.915	0.0828862	0.39609	-0.088755	0.0631	-1.44466	0.247	-0.93267	1	-0.707873	0.639	-0.690843	0.961	-0.0982524		0.727273	ANAPC1
BIRC6	0.738354	-0.210594	0.943045	-0.119359	0.87119	0.0939862	0.0589703	-0.284814	1	-0.0885577	-	-	-	-	0.27	0.789057	-	-	0.0287	-0.333198	0.7338	-0.110148	0.908	-0.0434811	0.1333	-0.277972	0.935	-0.0371042	-	-	-	-	-	-	-	-	-	-	-	-	1	-0.10083	0.638	-0.645194	-	-		0.681818	UBE2D3
CBL	0.915201	0.060133	0.971378	-0.088946	0.741831	0.377474	0.40102	0.09782	1	-0.0578194	0.917	-0.108	0.281	-1.18769	0.501	0.563558	-	-	0.016	0.556738	0.5963	0.166288	0.78	0.0964631	0.2032	0.194373	0.917	0.0488084	0.8884	1.78245	0.886	-0.845703	0.69	0.607939	0.48393	0.0791083	0.0631	-1.35322	0.247	-0.68023	1	0.395218	0.713	0.622154	0.674	0.517912		0.636364	CUL2
CUL2	0.786425	-0.0893363	0.978218	-0.0582787	0.792161	-0.21513	0.304534	-0.114205	1	0.1961	0.615	0.263	-	-	0.221	1.23745	-	-	0.0512	-0.305678	0.9767	0.0170303	0.458	0.205203	0.8926	0.0244736	0.941	-0.042054	0.9331	-0.577935	0.887	0.593421	0.801	-0.401536	0.02428	-0.28323	0.0631	-1.27484	0.247	-0.74615	1	-0.369211	0.878	-0.291815	0.902	-0.291844		0.636364	CUL3
CUL3	0.761298	-0.114284	0.999333	0.000397979	0.84621	-0.0773754	0.791117	-0.0354729	1	-0.0333219	0.808	-0.111	0.252	-1.53466	-	-	0.382	0.753226	0.0799	-0.479684	0.9389	0.0841419	0.604431	CUL3	0.528	0.260794	0.847	-0.277106	0.8884	1.14736	0.886	1.31018	0.611	-0.512877	0.2715	-0.391246	0.0631	-1.40554	0.247	-1.20534	1	-0.536606	0.63	-0.849391	0.908	0.0796536		0.636364	KEAP1
FBXW8	0.907682	-0.0808032	0.505894	-0.29458	0.819127	0.292691	0.235629	-0.224276	1	-0.299277	-	-	-	-	-	-	-	-	0.666	0.109402	-	-	-	-	-	-	0.905	-0.145611	-	-	-	-	-	-	-	-	-	-	-	-	1	0.0664153	0.787	0.511766	-	-		0.545455	UBR5
HUWE1	0.954738	0.0305325	0.978218	-0.07859	0.776572	0.404517	0.738555	-0.0550232	1	-0.0332419	0.842	-0.172	0.252	-1.27762	-	-	0.295	0.90275	0.542	0.0863862	0.7832	0.11715	0.95	0.0219071	0.457	0.12532	0.58	0.188878	0.8884	-0.849032	0.886	-0.796323	0.863	0.102828	0.63294	0.0364072	0.0631	-2.74765	0.247	-1.82631	1	0.279201	0.562	1.06734	0.843	0.318904		0.545455	WWP1
KEAP1	0.885933	0.0392958	0.958182	0.0925964	0.744183	-0.156069	0.22984	0.181802	1	-0.0149262	0.903	-0.114	-	-	0.463	0.492719	0.372	0.691494	0.486	-0.125071	0.9376	-0.0348271	0.593	-0.143775	0.3515	-0.211295	0.837	-0.109875	0.8884	-0.984122	0.886	-1.044	0.817	0.15756	0.47624	0.235117	0.0631	-1.49598	0.247	-0.98408	1	0.253502	0.424	-1.36122	0.993	-0.0312712		0.454545	NEDD4
NEDD4	0.76573	0.133634	0.88611	0.177722	0.793335	-0.241637	0.147473	0.321338	1	-0.888556	0.952	-0.0815	0.271	-1.10735	0.135	1.19332	-	-	-	-	0.8045	-0.19553	0.811	0.206506	0.2503	-0.264883	0.896	0.117578	-	-	0.886	0.851838			0.17227	0.164859	0.0631	-1.11747	0.247	-0.70777	1	-0.663208	0.322	1.90969	0.992	-0.0344248		0.409091	HUWE1
NEDD4L	0.738354	0.415217	0.822561	0.130041	0.793335	-0.241637	0.997641	0.000927136	1	-0.888352	0.965	-0.0947	-	-	0.723	0.282661	0.269	1.26086	0.0327	-0.704122	0.4003	0.505083	0.913	0.0449255	0.0522	1.04942	0.565	0.456348	0.9016	0.459019	0.965	-0.277894			0.75657	0.166559	0.0631	-1.98936	0.247	-1.14611	1	0.807686	0.514	-1.06444	0.864	-0.188007		0.409091	NEDD4L
TRIM37	0.940851	0.0351463	0.935137	-0.114834	0.792133	-0.197246	0.398654	-0.174779	1	-0.876352	0.98	0.0333	-	-	0.724	0.310417	0.318	1.00476	0.0581	-0.309675	0.6677	0.297291	0.299	0.716555	0.1028	0.538459	0.86	0.216821	0.981	0.102313	0.886	0.584528			0.28538	-0.566712	0.0631	-2.26857	0.247	-1.70628	1	0.0140638	0.46	-1.23921	0.993	0.0272974		0.409091	TRIM37
UBE2D3	0.958235	-0.0145158	0.985863	-0.0142807	0.831039	-0.130598	0.612846	0.0668102	1	-0.591917	0.845	-0.0794	0.279	-1.27228	0.428	0.507144	0.281	0.945693	1.39e-05	-0.716174	0.5293	-0.191391	0.592	0.122427	0.4814	-0.112352	0.946	0.0893604	0.8884	-0.935795	0.886	0.72411	0.624	-0.429791	0.19783	-0.287476	0.0631	-1.9504	0.247	-1.38718	1	0.487425	0.331	1.7649	0.797	-0.135786		0.409091	UBE2R2
UBE2J2	0.761298	0.137988	0.856509	0.107679	0.834156	-0.0915637	0.0373771	0.208346	1	-0.409407	-	-	-	-	-	-			0.000158	-0.869065	0.4518	0.268045	0.839	-0.0742878	0.5575	0.139616	0.807	0.130158	-	-	-	-	-	-	-	-	-	-	-	-	1	-0.343244	0.723	0.588349	-	-		0.318182	BIRC6
UBE2R2	0.825373	-0.0962927	0.922675	-0.110487	0.783102	0.220647	0.628781	0.0541222	1	-0.0340457	-	-	0.252	-1.26277	-	-	0.273	0.851535	0.00881	-0.341388	0.6801	-0.276817	0.495	-0.276099	0.6422	-0.150297	0.634	-0.331713	-	-	-	-	-	-	-	-	-	-	-	-	1	0.334577	0.785	0.458071	-	-		0.318182	CBL
UBR5	0.761298	-0.120654	0.978218	-0.0576803	0.942713	0.0395733	0.845847	-0.0299334	1	-0.0195254	0.905	-0.174	-	-	-	-	0.273	1.05753	0.00682	-0.407585	0.9907	-0.00479256	0.674	0.130777	0.8594	-0.0284453	0.823	0.0856052	0.8884	0.865488	0.886	0.736355	0.915	0.0666742	0.42928	0.401462	0.0631	-1.52477	0.247	-0.76546	1	-0.088418	0.706	0.599971	0.674	-0.239259		0.227273	FBXW8
WWP1	0.967766	-0.0203012	0.978218	-0.0693028	0.816056	-0.118202	0.151368	-0.157843	1	-0.0982108	0.901	0.15	-	-	0.19	1.06166	0.523	0.486588	0.0753	-0.272281	0.9153	0.047947	0.51	-0.153164	0.4119	0.148758	0.893	0.0592547	0.9331	0.454177	0.886	0.793659	-	-	0.10005	-0.694666	0.0631	-1.86211	0.247	-1.17866	1	0.123713	0.756	-0.463286	0.75	-0.534055		0.227273	UBE2J2
	PMID: 29986767		PMID: 29986767		PMID: 29986767		PMID: 26793951		PMID: 20926834		PMID: 26510930		PMID: 25525598		PMID: 25525598		PMID: 25525598		PMID: 20096956		-								PMID: 20837543						PMID: 15965975, 20926834						PMID: 20926834		PMID: 20926834		PMID: 18669654, 17215369

## Sheet: Sheet2
Symbol	log2FoldChange	log2FoldChange	log2FoldChange	log2FoldChange	logFC	logFC	logFC	logFC	logFC	logFC	logFC	logFC	logFC	logFC	logFC	logFC	logFC	logFC	logFC	logFC	logFC	logFC	logFC	logFC	logFC
-1.44466	-1.28045	-0.93267	-0.93267	-0.885358	-0.707873	-0.690843	-0.521177	-0.346925	-0.27216	-0.203265	-0.19774	-0.0982524	-0.088755	-0.088755	-0.0541428	-0.0156884	-0.0133	0.0228427	0.0232653	0.0828862	0.144157	0.211106	0.622698	0.641543	ANAPC1
					-0.10083	-0.645194	-0.0885577	-0.333198	-0.119359	-0.284814	-0.210594				-0.110148	-0.0371042		0.0939862	-0.277972		-0.0434811		0.789057		BIRC6
-1.35322	-0.845703	-0.68023	-0.68023	-1.18769	0.395218	0.622154	-0.0578194	0.556738	-0.088946	0.09782	0.060133	0.517912	0.0791083	0.0791083	0.166288	0.0488084	-0.108	0.377474	0.194373	0.607939	0.0964631	1.78245	0.563558		CBL
-1.27484	0.593421	-0.74615	-0.74615		-0.369211	-0.291815	0.1961	-0.305678	-0.0582787	-0.114205	-0.0893363	-0.291844	-0.28323	-0.28323	0.0170303	-0.042054	0.263	-0.21513	0.0244736	-0.401536	0.205203	-0.577935	1.23745		CUL2
-1.40554	1.31018	-1.20534	-1.20534	-1.53466	-0.536606	-0.849391	-0.0333219	-0.479684	0.000397979	-0.0354729	-0.114284	0.0796536	-0.391246	-0.391246	0.0841419	-0.277106	-0.111	-0.0773754	0.260794	-0.512877	CUL3	1.14736		0.753226	CUL3
					0.0664153	0.511766	-0.299277	0.109402	-0.29458	-0.224276	-0.0808032					-0.145611		0.292691							FBXW8
-2.74765	-0.796323	-1.82631	-1.82631	-1.27762	0.279201	1.06734	-0.0332419	0.0863862	-0.07859	-0.0550232	0.0305325	0.318904	0.0364072	0.0364072	0.11715	0.188878	-0.172	0.404517	0.12532	0.102828	0.0219071	-0.849032		0.90275	HUWE1
-1.49598	-1.044	-0.98408	-0.98408		0.253502	-1.36122	-0.0149262	-0.125071	0.0925964	0.181802	0.0392958	-0.0312712	0.235117	0.235117	-0.0348271	-0.109875	-0.114	-0.156069	-0.211295	0.15756	-0.143775	-0.984122	0.492719	0.691494	KEAP1
-1.11747	0.851838	-0.70777	-0.70777	-1.10735	-0.663208	1.90969	-0.888556		0.177722	0.321338	0.133634	-0.0344248	0.164859	0.164859	-0.19553	0.117578	-0.0815	-0.241637	-0.264883		0.206506		1.19332		NEDD4
-1.98936	-0.277894	-1.14611	-1.14611		0.807686	-1.06444	-0.888352	-0.704122	0.130041	0.000927136	0.415217	-0.188007	0.166559	0.166559	0.505083	0.456348	-0.0947	-0.241637	1.04942		0.0449255	0.459019	0.282661	1.26086	NEDD4L
-2.26857	0.584528	-1.70628	-1.70628		0.0140638	-1.23921	-0.876352	-0.309675	-0.114834	-0.174779	0.0351463	0.0272974	-0.566712	-0.566712	0.297291	0.216821	0.0333	-0.197246	0.538459		0.716555	0.102313	0.310417	1.00476	TRIM37
-1.9504	0.72411	-1.38718	-1.38718	-1.27228	0.487425	1.7649	-0.591917	-0.716174	-0.0142807	0.0668102	-0.0145158	-0.135786	-0.287476	-0.287476	-0.191391	0.0893604	-0.0794	-0.130598	-0.112352	-0.429791	0.122427	-0.935795	0.507144	0.945693	UBE2D3
					-0.343244	0.588349	-0.409407	-0.869065	0.107679	0.208346	0.137988				0.268045	0.130158		-0.0915637	0.139616		-0.0742878				UBE2J2
				-1.26277	0.334577	0.458071	-0.0340457	-0.341388	-0.110487	0.0541222	-0.0962927				-0.276817	-0.331713		0.220647	-0.150297		-0.276099			0.851535	UBE2R2
-1.52477	0.736355	-0.76546	-0.76546		-0.088418	0.599971	-0.0195254	-0.407585	-0.0576803	-0.0299334	-0.120654	-0.239259	0.401462	0.401462	-0.00479256	0.0856052	-0.174	0.0395733	-0.0284453	0.0666742	0.130777	0.865488		1.05753	UBR5
-1.86211	0.793659	-1.17866	-1.17866		0.123713	-0.463286	-0.0982108	-0.272281	-0.0693028	-0.157843	-0.0203012	-0.534055	-0.694666	-0.694666	0.047947	0.0592547	0.15	-0.118202	0.148758	-	-0.153164	0.454177	1.06166	0.486588	WWP1
